# Supplementary material for: Rapid and reproducible haplotyping of complete mitochondrial genomes using split k-mers
Source: BMC Genomics. 2026 Apr 11;27:477. doi: 10.1186/s12864-026-12811-x (PMC13181888; doi:10.1186/s12864-026-12811-x)
Supplement: Supplementary file 8 — Supplementary Material 8. [file 12864_2026_12811_MOESM8_ESM.csv]

1Hap1	2Hap2	3n_Hap1	4n_Hap2	5Delta (δ)	6p_wilcox	7p_adj_BH	8sig
H39	H56	9	412	-0.88835	5.00E-06	0.00014	***
H44	H56	10	412	0.803884	1.38E-05	0.000193	***
H24	H39	11	9	1	9.50E-05	0.000857	***
H39	H44	9	10	-1	1.22E-04	0.000857	***
H24	H44	11	10	-0.85455	1.06E-03	0.004992	**
H21	H44	7	10	-0.97143	1.08E-03	0.004992	**
H21	H39	7	9	0.857143	1.27E-03	0.004992	**
H39	H46	9	3	-1	1.60E-03	0.004992	**
H39	H51	9	3	-1	1.60E-03	0.004992	**
H24	H52	11	3	1	1.26E-02	0.035374	*
H44	H52	10	3	1	1.41E-02	0.035929	*
H51	H56	3	412	0.796117	1.75E-02	0.040734	*
H52	H56	3	412	-0.78641	1.89E-02	0.040734	*
H21	H51	7	3	-1	2.27E-02	0.045309	*
H24	H51	11	3	-0.87879	2.93E-02	0.054642	ns
H21	H52	7	3	0.809524	6.49E-02	0.113592	ns
H46	H52	3	3	1	7.65E-02	0.119035	ns
H51	H52	3	3	1	7.65E-02	0.119035	ns
H21	H24	7	11	-0.48052	1.03E-01	0.151877	ns
H39	H52	9	3	-0.33333	1.24E-01	0.173121	ns
H44	H46	10	3	0.6	1.51E-01	0.201047	ns
H21	H56	7	412	-0.26907	2.22E-01	0.282884	ns
H21	H46	7	3	-0.42857	3.62E-01	0.429527	ns
H46	H51	3	3	-0.55556	3.83E-01	0.429527	ns
H24	H56	11	412	0.154016	3.84E-01	0.429527	ns
H46	H56	3	412	0.278317	4.07E-01	0.438373	ns
H44	H51	10	3	0.333333	4.47E-01	0.463424	ns
H24	H46	11	3	-0.09091	8.76E-01	0.87627	ns
