# Supplementary material for: Rapid and reproducible haplotyping of complete mitochondrial genomes using split k-mers
Source: BMC Genomics. 2026 Apr 11;27:477. doi: 10.1186/s12864-026-12811-x (PMC13181888; doi:10.1186/s12864-026-12811-x)
Supplement: Supplementary file 9 — Supplementary Material 9. [file 12864_2026_12811_MOESM9_ESM.csv]

Metric	Scenario 1	Scenario 2	Scenario 3	Scenario 4
1Sequences analyzed	144	150	150	150
2Total sites analyzed	15,222	15,222	15,222	15,222
3Polymorphic sites (S)	4,593	5,147	10,603	623
4Total mutations (Eta)	5,163	5,833	14,998	630
5Singleton mutations (Eta(s))	1,675	4,385	12,181	156
6Average pairwise differences (k)	240.894	100.623	241.784	68.474
7Nucleotide diversity (π)	0.01583	0.00661	0.01588	0.0045
8Theta from Eta	931.352	1044.496	2685.641	112.812
9Number of haplotypes (h)	90	123	150	127
10Haplotype diversity (Hd)	0.995	0.997	1	0.997
11Haplotypes detected by ska-mtdna	90	123	150	104
