# Supplementary material for: Rapid and reproducible haplotyping of complete mitochondrial genomes using split k-mers
Source: BMC Genomics. 2026 Apr 11;27:477. doi: 10.1186/s12864-026-12811-x (PMC13181888; doi:10.1186/s12864-026-12811-x)
Supplement: Supplementary file 11 — Supplementary Material 11. [file 12864_2026_12811_MOESM11_ESM.csv]

Table S4. Diaphorina citri Combined samples and haplotypes as detected by SKA2 map. SNP Distances represent the number of SNPs for that sample found between all samples by pairwise comparisons.
Haplotype No.	Sample Accessions	SNP Distances1
H1	MF614822.1,MF614821.1	37.37
H2	MF614825.1	37.19
H3	MF614815.1	37.02
H4	MF614812.1	36.95
H5	MF614824.1	36.95
H6	MF614803.1,MF614804.1,MF614805.1,MF614809.1,MF614810.1	36.89
H7	OM181946.1	36.7
H8	MF614814.1,MF614808.1	36.7
H9	MF614813.1	35.98
H10	MF614818.1	35.94
H11	MF614826.1	35.77
H12	OM181947.1	35.72
H13	MF614816.1	35.7
H14	MF614827.1	35.22
H15	MF614811.1	35
H16	MF614806.1,MF614807.1,MF614823.1	34.23
H17	MF614819.1,MF614820.1,MF614817.1	33.69
H18	MF614828.1	24.54
H19	CA-G3	23.64
H20	29,ACP29	23.35
H21	AB-A12,AC-C3,AC-D2,AD-A11,AD-A12,AD-B7,AD-C7	22.92
H22	14,4,5,BA-B4	22.44
H23	38,ACP38	22.44
H24	65,CA-B8,CA-C7,CA-D9,CA-E5,CA-F2,CA-F5,CA-F9,CA-H2,CA-H7,CA-H8,CA-H9	22.44
H25	AA-A1,AA-F4	22.44
H26	AA-B6	22.44
H27	AA-D4	22.44
H28	AA-F11,AB-F1	22.44
H29	AA-F9	22.44
H30	AB-A8	22.44
H31	AB-B9	22.44
H32	AC-C12	22.44
H33	AC-E3	22.44
H34	AC-F3	22.44
H35	AC-G5	22.44
H36	AD-B4	22.44
H37	AD-B9,AD-E5,AD-F3	22.44
H38	B27	22.44
H39	BA-A11,BA-B11,BA-C8,BA-D10,BA-D7,BA-E8,BA-F11,BA-F8,BA-G10	22.44
H40	BA-B2	22.44
H41	CA-D4	22.44
H42	D12,D21,D22	22.44
H43	DA-G3	22.44
H44	DB-C1,DB-D4,DB-E1,DB-E7,DB-E8,DB-F2,DB-F4,DB-G7,DB-G9,DB-H7	22.44
H45	OM181945.1	22.44
H46	AC-C5,AC-H4,AD-F11	22.43
H47	19E,20E,22E,24E,2E,3E,4E,7E,9E,A5,E5A,E5B,E5E,E6,L2,SE14,SE15,SE18,SE19,SE20,SE4,SE6,SE8,T11,T12,T13,T14,T15,T16,T3,T4,T5,T6,T9,V1,V12,V2	22.41
H48	AA-C9	22.38
H49	28,AC-B3,ACP28	22.36
H50	96,DA-F4	22.36
H51	DA-C2,DA-D1,DA-H3	22.36
H52	BA-A1,BA-F1,BA-H2	22.31
H53	AB-C8,AB-G5,B14,B21	22.08
H54	BA-G4	21.99
H55	CA-C10,CA-D10	21.91
H56	13,16,18,2,20,21,22,26,27,3,33,36,39,40,46,47,49,50,51,52,53,54,55,56,57,58,59,6,60,61,64,66,68,70,71,72,73,74,76,77,78,79,80,81,82,83,85,86,87,88,89,9,90,91,93,94,95,A21,A23,A24,AA-A12,AA-A2,AA-A4,AA-B1,AA-B11,AA-B12,AA-B2,AA-B4,AA-B7,AA-B9,AA-C1,AA-C12,AA-C4,AA-C5,AA-D12,AA-D8,AA-E1,AA-E12,AA-E9,AA-F1,AA-F12,AA-G11,AA-G12,AA-G5,AA-G6,AA-G7,AA-G9,AA-H1,AA-H11,AA-H3,AA-H4,AA-H7,AA-H8,AA-H9,AB-A10…	21.45
