# Supplementary material for: Rapid and reproducible haplotyping of complete mitochondrial genomes using split k-mers
Source: BMC Genomics. 2026 Apr 11;27:477. doi: 10.1186/s12864-026-12811-x (PMC13181888; doi:10.1186/s12864-026-12811-x)
Supplement: Supplementary file 12 — Supplementary Material 12. [file 12864_2026_12811_MOESM12_ESM.csv]

Table S2. Frankliniella intonsa samples and haplotypes as detected by SKA2 map. SNP Distances represent the number of SNPs for that sample found between all samples by pairwise comparisons.
Haplotype No.	Sample Accessions	SNP Distances1
H1	OP546405.1	69.57
H2	OP546494.1	68.39
H3	OP546393.1	67.92
H4	OP546495.1	67.83
H5	OP546399.1	67.54
H6	OP546436.1	67.16
H7	OP546445.1	67.16
H8	OP546492.1	66.89
H9	OP546372.1	66.72
H10	OP546437.1	66.69
H11	OP546368.1	66.65
H12	OP546371.1	66.27
H13	OP546383.1	66.22
H14	OP546395.1	66.12
H15	OP546488.1	65.87
H16	OP546392.1,OP546402.1	65.74
H17	OP546380.1	65.69
H18	OP546459.1	65.18
H19	OP546511.1	64.84
H20	OP546448.1	64.83
H21	OP546431.1	64.78
H22	OP546421.1	64.78
H23	OP546394.1	64.67
H24	OP546463.1	64.63
H25	OP546512.1,OP546513.1,OP546514.1	64.11
H26	OP546508.1,OP546396.1	64.09
H27	OP546477.1	64.05
H28	OP546374.1	64.02
H29	OP546479.1	63.95
H30	OP546433.1	63.77
H31	OP546468.1	63.28
H32	OP546446.1	63.05
H33	OP546452.1	62.95
H34	OP546455.1	62.85
H35	OP546470.1	62.83
H36	OP546466.1	62.83
H37	OP546375.1	62.74
H38	OP546498.1	62.66
H39	OP546515.1	62.6
H40	OP546516.1	62.49
H41	OP546420.1	62.38
H42	OP546500.1	62.3
H43	OP546475.1	62.2
H44	OP546471.1	62.18
H45	OP546442.1	62.04
H46	OP546460.1	61.72
H47	OP546462.1	61.37
H48	OP546478.1	61.25
H49	OP546486.1	60.92
H50	OP546429.1,OP546427.1	60.91
H51	OP546472.1	60.9
H52	OP546482.1	60.83
H53	OP546476.1	60.75
H54	OP546458.1	60.66
H55	OP546501.1	60.59
H56	OP546474.1,OP546376.1,OP546453.1,OP546481.1	60.37
H57	OP546398.1	58.35
H58	OP546435.1	58.14
H59	OP546469.1	57.67
H60	OP546381.1	57.38
H61	OP546401.1	57.35
H62	OP546424.1,OP546423.1	57.05
H63	OP546507.1	56.96
H64	OP546373.1	56.91
H65	OP546480.1	56.9
H66	OP546430.1,OP546426.1	56.69
H67	OP546497.1	56.56
H68	OP546408.1	56.5
H69	OP546415.1	56.48
H70	OP546391.1	56.44
H71	OP546499.1	56.19
H72	OP546422.1	56.14
H73	OP546441.1	56.12
H74	OP546510.1	56.11
H75	OP546443.1,OP546485.1	56.02
H76	OP546509.1	56.02
H77	OP546447.1	55.88
H78	OP546406.1	55.85
H79	OP546491.1	55.84
H80	OP546418.1	55.78
H81	OP546384.1	55.69
H82	OP546465.1	55.67
H83	OP546490.1	55.49
H84	OP546411.1	55.4
H85	OP546417.1	55.34
H86	OP546449.1	55.33
H87	OP546504.1,OP546410.1,OP546432.1,OP546434.1,OP546439.1,OP546440.1,OP546451.1,OP546502.1	55.29
H88	OP546378.1	55.28
H89	OP546400.1	55.12
H90	OP546505.1	55.05
H91	OP546379.1	55.02
H92	OP546416.1	54.97
H93	OP546444.1	54.96
H94	OP546386.1	54.94
H95	OP546454.1	54.9
H96	OP546457.1	54.82
H97	OP546489.1	54.58
H98	OP546390.1	54.56
H99	OP546503.1,OP546409.1,OP546412.1,OP546487.1	54.53
H100	OP546385.1	54.5
H101	OP546388.1	54.41
H102	OP546407.1,OP546403.1	54.31
H103	OP546370.1	54.28
H104	OP546382.1	54.21
H105	OP546450.1	54.2
H106	OP546404.1	53.91
H107	OP546413.1	53.91
H108	OP546461.1	53.83
H109	OP546419.1	53.51
H110	OP546387.1,OP546369.1,OP546389.1,OP546438.1,OP546506.1	53.49
H111	OP546483.1	53.39
H112	OP546414.1	53.35
H113	OP546467.1	53.08
H114	OP546464.1,OP546428.1	53.05
H115	OP546397.1	53.05
H116	OP546493.1	53.02
H117	OP546425.1	52.82
H118	OP546496.1	52.4
H119	OP546484.1	52.39
H120	OP546473.1,OP546377.1	52.02
H121	OP546456.1	51.82
