# Supplementary material for: Rapid and reproducible haplotyping of complete mitochondrial genomes using split k-mers
Source: BMC Genomics. 2026 Apr 11;27:477. doi: 10.1186/s12864-026-12811-x (PMC13181888; doi:10.1186/s12864-026-12811-x)
Supplement: Supplementary file 13 — Supplementary Material 13. [file 12864_2026_12811_MOESM13_ESM.csv]

Table S3. Diaphorina citri Genbank samples and haplotypes as detected by SKA2 map. SNP Distances represent the number of SNPs for that sample found between all samples by pairwise comparisons.
Haplotype No.	Sample Accessions	SNP Distances1
H1	OM181945.1	46.43
H2	KY426014.1	45.47
H3	KY426015.1	45.35
H4	MF614828.1	37.48
H5	MF614821.1, MF614822.1	14.38
H6	MF614824.1	13.05
H7	MF614818.1	12.62
H8	MF614825.1	12.6
H9	MF614812.1	12.07
H10	MF614816.1	12.02
H11	OM181946.1	11.5
H12	MF614817.1, MF614819.1, MF614820.1	11.17
H13	MF614813.1	11.1
H14	MF614815.1	10.98
H15	MF614827.1	10.67
H16	MF614808.1, MF614814.1	10.48
H17	OM181947.1	10.23
H18	MF614811.1	10.13
H19	MF614803.1,MF614804.1, MF614805.1, MF614809.1, MF614810.1	10.02
H20	MF614826.1	9.7
H21	MF614806.1, MF614807.1, MF614823.1	9.58
