# Supplementary material for: Rapid and reproducible haplotyping of complete mitochondrial genomes using split k-mers
Source: BMC Genomics. 2026 Apr 11;27:477. doi: 10.1186/s12864-026-12811-x (PMC13181888; doi:10.1186/s12864-026-12811-x)
Supplement: Supplementary file 14 — Supplementary Material 14. [file 12864_2026_12811_MOESM14_ESM.csv]

Table S1. Ovis spp. samples and haplotypes as detected by SKA2 map. SNP Distances represent the number of SNPs for that sample found between all samples by pairwise comparisons.
Haplotype No.	Sample Accessions	SNP Distances1
H1	JN181255.1	393.83
H2	HM236188.1	328.06
H3	HM236189.1	279.16
H4	HM236183.1	172.67
H5	HM236180.1, HM236181.1	171.47
H6	KF312238.2	170.7
H7	HM236179.1	166.77
H8	HM236182.1	166.14
H9	MG489885.1	163.72
H10	HM236178.1	163.55
H11	HM236174.1	158.7
H12	HM236175.1	153.86
H13	HM236184.1, KF938360.1	148.91
H14	HM236176.1, HM236177.1	148.56
